# Supplementary material for: Analysis of the Generation of Harmful Aldehydes in Edible Oils During Sunlight Exposure and Deep-Frying Using High-Field Proton Nuclear Magnetic Resonance Spectroscopy
Source: Foods. 2025 Feb 5;14(3):513. doi: 10.3390/foods14030513 (PMC11816481; doi:10.3390/foods14030513)
Supplement: Supplementary file 1 [file foods-14-00513-s001.zip]

Archive with 1 entries (1 files):
- foods-3367239-supplementary.pdf
